# Supplementary material for: A Comparative Study on the Faecal Bacterial Community and Potential Zoonotic Bacteria of Muskoxen (Ovibos moschatus) in Northeast Greenland, Northwest Greenland and Norway
Source: Microorganisms. 2018 Jul 25;6(3):76. doi: 10.3390/microorganisms6030076 (PMC6164070; doi:10.3390/microorganisms6030076)
Supplement: Supplementary file 1 [file microorganisms-06-00076-s001.zip]

Archive with 3 entries (2 files):
- microorganisms-317518-Supplementary Materials/
- microorganisms-317518-Supplementary Materials/Spreadsheet S1. Muskoxen fecal 16S rRNA metabarcoding, data. A_Ranberg et al..xlsx
- microorganisms-317518-Supplementary Materials/Table S1. Bacteria ass. with human infections detected in muskoxen feces.docx
