# Supplementary material for: A Comparative Study on the Faecal Bacterial Community and Potential Zoonotic Bacteria of Muskoxen (Ovibos moschatus) in Northeast Greenland, Northwest Greenland and Norway
Source: Microorganisms. 2018 Jul 25;6(3):76. doi: 10.3390/microorganisms6030076 (PMC6164070; doi:10.3390/microorganisms6030076)
Supplement: Supplementary file 1 [file microorganisms-06-00076-s001.zip › microorganisms-317518-Supplementary Materials/Spreadsheet S1. Muskoxen fecal 16S rRNA metabarcoding, data. A_Ranberg et al..xlsx]

## Sheet: Ark1
Sample	No.		SampleID	#OTU ID	denovo9	denovo24	denovo34	denovo43	denovo122	denovo125	denovo127	denovo132	denovo145	denovo166	denovo182	denovo194	denovo195	denovo201	denovo205	denovo212	denovo228	denovo242	denovo244	denovo275	denovo291	denovo306	denovo314	denovo329	denovo334	denovo359	denovo366	denovo378	denovo419	denovo464	denovo492	denovo500	denovo501	denovo521	denovo522	denovo523	denovo538	denovo551	denovo563	denovo568	denovo607	denovo613	denovo632	denovo645	denovo650
1	S001	Northeast Greenland muskoxen (NEGM)	Sample1	S001	0	0	0	1	5	0	0	0	0	0	0	68	0	0	0	0	0	0	0	1	0	5	0	0	0	0	0	9	0	0	0	1	0	0	0	0	0	0	0	0	1	0	0	0	2
2	S002	Norwegian muskoxen (NM)	Sample2	S002	6	0	0	0	11	0	0	0	0	0	0	132	0	0	0	0	0	0	0	3	0	2	0	0	0	0	0	7	0	0	0	5	0	5	1	0	1	0	5	0	0	0	0	0	1
3	S003	Northwest Greenland muskoxen (NWGM)	Sample3	S003	0	0	0	1	5	0	0	0	0	0	0	50	0	0	0	0	0	0	0	4	1	16	0	0	0	0	0	1	0	0	0	6	0	0	0	0	1	0	22	0	1	0	0	0	1
4	S004		Sample4	S004	4	0	0	0	4	0	0	0	0	0	0	59	0	0	0	0	0	0	0	12	3	10	0	0	0	0	0	2	0	0	0	1	0	4	0	0	0	0	5	0	1	0	0	0	2
5	S005		Sample5	S005	0	0	0	0	5	0	0	0	0	0	0	113	0	0	0	1	0	0	0	7	0	7	1	0	0	0	1	6	0	0	0	2	0	0	0	0	0	0	6	0	0	0	0	0	2
6	S006		Sample6	S006	3	0	0	1	6	0	0	0	0	0	0	0	0	0	0	0	0	0	0	4	2	14	0	0	0	0	0	2	0	0	0	6	0	2	0	0	0	0	10	0	0	0	0	0	0
7	S007		Sample7	S007	0	0	0	0	4	0	0	0	0	0	0	84	0	0	0	0	0	0	0	5	1	4	0	0	0	0	0	4	0	0	0	2	1	3	1	0	1	0	1	0	4	0	0	0	1
8	S008		Sample8	S008	1	0	0	0	6	0	0	0	0	0	0	46	0	0	0	0	0	0	0	6	0	12	0	0	0	0	0	1	0	0	0	12	0	2	1	0	1	0	0	0	5	0	0	0	1
9	S009		Sample9	S009	6	0	0	0	6	0	0	0	0	0	0	44	0	0	0	0	0	0	0	4	1	8	0	0	0	0	1	6	0	0	0	2	1	2	0	1	0	0	4	0	0	0	0	0	0
10	S010		Sample10	S010	12	0	0	0	6	0	0	0	0	0	0	36	0	0	0	0	0	0	0	2	0	8	0	0	0	0	0	4	0	0	0	2	0	1	0	0	0	0	2	0	0	0	0	0	1
11	S011		Sample11	S011	1	1	0	0	12	0	0	0	0	0	0	0	0	0	0	0	0	0	0	3	1	16	0	0	0	0	0	3	0	0	1	0	0	2	1	0	0	0	8	0	2	0	0	0	4
12	S012		Sample12	S012	1	0	2	0	4	0	0	0	0	0	0	35	0	0	0	0	0	0	0	3	0	10	0	0	0	0	0	2	0	1	0	3	0	1	0	0	1	0	9	0	2	0	0	0	4
13	S013		Sample13	S013	3	0	0	0	2	0	0	0	0	0	0	118	0	0	0	0	0	0	0	4	1	8	0	0	0	0	0	1	0	0	0	1	0	1	0	0	1	0	3	0	0	0	0	0	0
14	S014		Sample14	S014	8	0	0	0	0	0	0	0	0	0	0	105	0	0	0	0	0	0	0	1	0	5	0	0	0	0	0	5	0	0	0	4	0	4	1	0	0	0	0	0	1	0	0	0	0
15	S015		Sample15	S015	1	0	3	0	2	0	0	0	0	0	0	60	0	0	0	0	0	0	0	3	1	20	0	1	0	0	0	0	0	0	0	5	0	1	0	0	1	0	6	0	2	0	0	0	2
16	S017		Sample16	S017	1	0	0	0	4	0	0	0	0	0	0	64	0	1	0	0	0	0	0	6	0	5	0	0	0	0	0	1	0	0	0	1	0	1	0	0	0	0	29	0	2	0	0	0	2
17	S018		Sample17	S056	0	0	0	1	4	0	0	0	0	0	0	144	0	0	0	0	0	0	1	4	0	10	0	0	0	0	0	3	0	0	0	1	0	1	1	0	1	0	8	0	3	0	0	0	1
18	S019		Sample18	S019	1	0	0	0	7	0	0	0	0	0	0	32	0	0	0	0	0	0	0	3	2	14	0	0	0	0	0	4	0	0	0	1	0	1	4	0	0	0	2	0	3	0	0	0	3
19	S020		Sample19	S020	0	0	0	2	6	0	0	0	0	0	0	21	0	0	0	0	0	0	0	1	0	8	0	0	0	0	0	1	0	0	0	2	0	1	2	0	0	0	1	0	3	0	0	0	4
20	S021		Sample20	S021	2	0	0	1	0	0	0	0	0	0	0	91	0	0	1	0	0	0	0	6	3	7	0	0	0	0	0	0	0	0	0	0	1	2	0	0	0	0	11	0	4	0	0	0	0
21	S022		Sample21	S022	0	0	0	0	5	0	0	0	0	0	0	33	0	0	0	0	0	0	0	4	0	21	0	0	0	0	0	4	0	0	0	0	0	1	0	0	1	0	13	0	0	0	0	0	1
22	S023		Sample22	S023	1	0	0	3	6	0	0	0	0	0	1	43	0	0	0	0	0	0	0	3	0	11	0	0	0	0	0	1	0	0	0	4	0	1	2	0	0	1	20	0	1	0	0	0	1
23	S024		Sample23	S024	1	0	0	0	4	0	0	0	0	0	0	47	0	0	0	0	0	0	1	5	0	18	0	3	0	0	0	6	0	0	0	5	0	2	1	0	0	0	6	0	0	0	0	0	0
24	S025		Sample24	S025	2	0	0	0	7	0	0	0	0	0	0	65	0	0	0	1	0	0	0	5	4	24	0	0	0	0	0	11	0	0	0	8	0	3	0	0	0	0	26	0	1	0	0	0	0
25	S026		Sample25	S026	1	0	0	1	3	0	0	0	0	0	0	56	0	0	0	0	0	0	0	6	0	6	0	0	0	0	0	4	0	0	0	1	0	2	0	0	0	0	0	0	3	0	0	0	2
26	S027		Sample26	S027	8	0	1	0	7	0	0	0	0	0	0	53	0	0	0	0	0	0	0	1	1	9	0	1	0	0	0	0	0	0	0	5	0	5	0	0	0	0	5	0	6	0	0	0	0
27	S028		Sample27	S028	2	0	0	0	0	0	0	0	0	0	0	42	0	1	0	0	0	0	0	5	1	19	0	0	0	0	0	0	0	0	0	0	1	1	0	0	1	0	3	0	1	0	0	0	3
28	S029		Sample28	S029	0	0	0	0	6	0	0	0	0	0	0	2	0	0	0	0	0	0	0	0	1	23	0	0	0	0	0	5	0	1	0	6	0	0	0	0	0	0	17	0	2	0	0	0	0
29	S030		Sample29	S030	0	0	0	1	7	0	0	0	0	0	0	47	0	0	0	0	0	0	0	5	1	17	0	0	0	0	1	3	0	0	0	5	0	1	1	0	0	0	5	0	3	0	0	0	1
30	S031		Sample30	S031	3	0	0	1	4	0	0	1	0	0	0	0	0	0	0	0	0	0	0	3	1	23	0	0	0	0	1	3	0	0	0	1	1	1	0	0	1	0	2	1	1	0	0	0	1
PCR NEG 2	S032		Sample31	S033	3	0	0	0	9	0	0	0	0	0	0	37	0	0	0	0	0	0	0	7	4	25	0	1	0	0	0	4	0	0	0	3	0	4	0	0	0	0	2	0	1	0	0	0	0
31	S033		Sample32	S034	3	0	0	0	4	0	0	0	0	0	0	50	0	0	0	0	0	0	0	5	5	15	0	0	0	0	0	1	0	0	0	0	0	0	0	0	0	0	16	0	0	0	1	0	0
32	S034		Sample33	S035	1	0	0	1	1	0	0	0	0	0	0	81	0	0	0	0	0	0	0	4	0	14	0	0	0	0	0	2	0	0	0	5	0	1	0	0	1	0	16	0	0	0	0	0	0
33	S035		Sample34	S036	1	0	0	0	6	0	0	0	0	0	0	59	0	0	0	0	0	0	0	15	1	30	0	1	0	0	0	0	0	0	0	1	0	1	2	0	1	0	4	0	1	0	0	0	0
34	S036		Sample35	S037	1	0	0	0	8	0	0	0	0	0	0	97	0	0	0	0	0	0	0	6	0	33	0	0	0	0	0	3	0	0	0	0	0	2	0	0	1	0	27	0	0	0	0	0	0
35	S037		Musk1	S150	0	0	0	0	0	0	0	0	0	0	0	0	0	0	0	0	0	0	0	8	0	7	0	0	0	0	0	0	0	0	0	0	0	0	0	0	0	0	0	0	0	0	0	0	0
Ex Con	S038		Musk2	S151	0	0	0	0	3	0	0	0	0	0	0	0	0	0	0	0	0	0	0	3	0	12	0	0	0	0	0	0	0	0	0	1	0	0	0	0	0	0	66	0	0	0	0	0	0
1	S039		Musk3	S152	0	0	0	0	1	0	0	0	0	0	0	0	0	0	1	0	0	0	0	4	0	3	0	0	0	0	0	0	0	0	0	1	0	0	0	0	0	0	0	0	0	0	0	0	0
2	S040		Musk4	S153	0	0	0	0	0	0	0	0	0	1	0	0	0	0	0	0	0	0	0	0	0	0	0	0	0	2	0	0	0	0	0	0	0	0	0	0	0	0	0	0	0	0	0	0	0
3	S041		Musk6	S155	0	0	0	0	0	9	0	0	4	0	0	0	0	0	0	0	0	0	0	0	0	0	0	0	0	0	0	0	1	0	0	0	0	0	0	0	0	0	0	0	0	0	0	1	0
4	S042		Musk7	S156	10	0	0	0	1	0	0	0	0	0	0	0	0	0	1	0	0	0	0	1	0	7	0	0	0	0	0	0	0	0	0	1	0	0	1	0	0	0	7	0	0	3	0	0	0
5	S043		Musk8	S157	0	0	0	0	0	5	0	0	1	0	0	0	1	0	0	0	0	0	0	1	0	0	0	0	3	0	0	0	1	0	0	0	0	0	0	0	0	0	0	0	0	0	0	0	0
6	S044			taxonomy	D_0__Bacteria; D_1__Firmicutes; D_2__Clostridia; D_3__Clostridiales; D_4__Ruminococcaceae; D_5__Ruminococcaceae UCG-013; D_6__uncultured bacterium; D_7__; D_8__; D_9__; D_10__; D_11__; D_12__; D_13__; D_14__	D_0__Bacteria; D_1__Saccharibacteria; D_2__Unknown Class; D_3__Unknown Order; D_4__Unknown Family; D_5__Candidatus Saccharimonas; D_6__uncultured rumen bacterium; D_7__; D_8__; D_9__; D_10__; D_11__; D_12__; D_13__; D_14__	D_0__Bacteria; D_1__Firmicutes; D_2__Clostridia; D_3__Clostridiales; D_4__Ruminococcaceae; D_5__Ruminococcaceae UCG-010; D_6__uncultured bacterium; D_7__; D_8__; D_9__; D_10__; D_11__; D_12__; D_13__; D_14__	D_0__Bacteria; D_1__Firmicutes; D_2__Clostridia; D_3__Clostridiales; D_4__Ruminococcaceae; D_5__Ruminococcaceae UCG-005; D_6__uncultured bacterium; D_7__; D_8__; D_9__; D_10__; D_11__; D_12__; D_13__; D_14__	D_0__Bacteria; D_1__Firmicutes; D_2__Clostridia; D_3__Clostridiales; D_4__Christensenellaceae; D_5__uncultured; D_6__uncultured bacterium; D_7__; D_8__; D_9__; D_10__; D_11__; D_12__; D_13__; D_14__	D_0__Bacteria; D_1__Actinobacteria; D_2__Actinobacteria; D_3__Micrococcales; D_4__Micrococcaceae; D_5__Arthrobacter	D_0__Bacteria; D_1__Proteobacteria; D_2__Alphaproteobacteria; D_3__Rhizobiales; D_4__1174-901-12	D_0__Bacteria; D_1__Firmicutes; D_2__Clostridia; D_3__Clostridiales; D_4__Ruminococcaceae; D_5__Ruminococcaceae UCG-010; D_6__uncultured bacterium; D_7__; D_8__; D_9__; D_10__; D_11__; D_12__; D_13__; D_14__	Unassigned	D_0__Bacteria; D_1__Firmicutes; D_2__Clostridia; D_3__Clostridiales; D_4__Ruminococcaceae; D_5__uncultured; D_6__uncultured bacterium; D_7__; D_8__; D_9__; D_10__; D_11__; D_12__; D_13__; D_14__	D_0__Bacteria; D_1__Firmicutes; D_2__Clostridia; D_3__Clostridiales; D_4__Ruminococcaceae	D_0__Bacteria; D_1__Bacteroidetes; D_2__Bacteroidia; D_3__Bacteroidales; D_4__Prevotellaceae; D_5__Prevotellaceae UCG-004	D_0__Bacteria; D_1__Bacteroidetes; D_2__Flavobacteriia; D_3__Flavobacteriales; D_4__Flavobacteriaceae; D_5__Flavobacterium; D_6__uncultured bacterium; D_7__; D_8__; D_9__; D_10__; D_11__; D_12__; D_13__; D_14__	D_0__Bacteria; D_1__Firmicutes; D_2__Clostridia; D_3__Clostridiales; D_4__Lachnospiraceae	D_0__Bacteria; D_1__Firmicutes; D_2__Clostridia; D_3__Clostridiales; D_4__Lachnospiraceae; D_5__Lachnospiraceae NK4A136 group; D_6__uncultured bacterium; D_7__; D_8__; D_9__; D_10__; D_11__; D_12__; D_13__; D_14__	D_0__Bacteria; D_1__Firmicutes; D_2__Clostridia; D_3__Clostridiales; D_4__Ruminococcaceae; D_5__Ruminococcaceae UCG-005; D_6__uncultured bacterium; D_7__; D_8__; D_9__; D_10__; D_11__; D_12__; D_13__; D_14__	D_0__Bacteria; D_1__Tenericutes; D_2__Mollicutes; D_3__Mollicutes RF9; D_4__uncultured bacterium; D_5__; D_6__; D_7__; D_8__; D_9__; D_10__; D_11__; D_12__; D_13__; D_14__	D_0__Bacteria; D_1__Firmicutes; D_2__Clostridia; D_3__Clostridiales; D_4__Lachnospiraceae	D_0__Bacteria; D_1__Firmicutes; D_2__Clostridia; D_3__Clostridiales; D_4__Christensenellaceae; D_5__Christensenellaceae R-7 group; D_6__uncultured bacterium; D_7__; D_8__; D_9__; D_10__; D_11__; D_12__; D_13__; D_14__	D_0__Bacteria; D_1__Firmicutes; D_2__Erysipelotrichia; D_3__Erysipelotrichales; D_4__Erysipelotrichaceae; D_5__[Anaerorhabdus] furcosa group; D_6__uncultured bacterium; D_7__; D_8__; D_9__; D_10__; D_11__; D_12__; D_13__; D_14__	D_0__Bacteria; D_1__Chloroflexi; D_2__Anaerolineae; D_3__Anaerolineales; D_4__Anaerolineaceae; D_5__uncultured; D_6__uncultured rumen bacterium; D_7__; D_8__; D_9__; D_10__; D_11__; D_12__; D_13__; D_14__	D_0__Bacteria; D_1__Firmicutes; D_2__Clostridia; D_3__Clostridiales; D_4__Ruminococcaceae; D_5__Ruminococcaceae UCG-013; D_6__uncultured bacterium; D_7__; D_8__; D_9__; D_10__; D_11__; D_12__; D_13__; D_14__	D_0__Bacteria; D_1__Lentisphaerae; D_2__Lentisphaerae RFP12 gut group; D_3__uncultured rumen bacterium; D_4__; D_5__; D_6__; D_7__; D_8__; D_9__; D_10__; D_11__; D_12__; D_13__; D_14__	D_0__Bacteria; D_1__Firmicutes; D_2__Clostridia; D_3__Clostridiales; D_4__Ruminococcaceae	D_0__Bacteria; D_1__Bacteroidetes; D_2__Cytophagia; D_3__Cytophagales; D_4__Cytophagaceae; D_5__Spirosoma; D_6__uncultured bacterium; D_7__; D_8__; D_9__; D_10__; D_11__; D_12__; D_13__; D_14__	D_0__Bacteria; D_1__Firmicutes; D_2__Clostridia; D_3__Clostridiales; D_4__Ruminococcaceae	D_0__Bacteria; D_1__Firmicutes; D_2__Clostridia; D_3__Clostridiales; D_4__Christensenellaceae; D_5__Christensenellaceae R-7 group; D_6__uncultured bacterium; D_7__; D_8__; D_9__; D_10__; D_11__; D_12__; D_13__; D_14__	D_0__Bacteria; D_1__Firmicutes; D_2__Erysipelotrichia; D_3__Erysipelotrichales; D_4__Erysipelotrichaceae; D_5__Coprobacillus; D_6__uncultured bacterium; D_7__; D_8__; D_9__; D_10__; D_11__; D_12__; D_13__; D_14__	D_0__Bacteria; D_1__Cyanobacteria; D_2__Chloroplast	D_0__Bacteria; D_1__Firmicutes; D_2__Clostridia; D_3__Clostridiales; D_4__Christensenellaceae; D_5__Christensenellaceae R-7 group; D_6__uncultured bacterium; D_7__; D_8__; D_9__; D_10__; D_11__; D_12__; D_13__; D_14__	D_0__Bacteria; D_1__Firmicutes; D_2__Clostridia; D_3__Clostridiales; D_4__Christensenellaceae; D_5__Christensenellaceae R-7 group; D_6__uncultured bacterium; D_7__; D_8__; D_9__; D_10__; D_11__; D_12__; D_13__; D_14__	D_0__Bacteria; D_1__Firmicutes; D_2__Clostridia; D_3__Clostridiales; D_4__Ruminococcaceae; D_5__Ruminococcaceae UCG-013; D_6__uncultured bacterium; D_7__; D_8__; D_9__; D_10__; D_11__; D_12__; D_13__; D_14__	D_0__Bacteria; D_1__Firmicutes; D_2__Clostridia; D_3__Clostridiales; D_4__Ruminococcaceae; D_5__Ruminococcaceae NK4A214 group; D_6__uncultured bacterium; D_7__; D_8__; D_9__; D_10__; D_11__; D_12__; D_13__; D_14__	D_0__Bacteria; D_1__Firmicutes; D_2__Clostridia; D_3__Clostridiales; D_4__Ruminococcaceae; D_5__Ruminococcaceae UCG-003; D_6__uncultured bacterium; D_7__; D_8__; D_9__; D_10__; D_11__; D_12__; D_13__; D_14__	D_0__Bacteria; D_1__Firmicutes; D_2__Clostridia; D_3__Clostridiales; D_4__Peptococcaceae; D_5__uncultured	D_0__Bacteria; D_1__Firmicutes; D_2__Clostridia; D_3__Clostridiales; D_4__Ruminococcaceae	D_0__Bacteria; D_1__Firmicutes; D_2__Clostridia; D_3__Clostridiales; D_4__Clostridiales vadinBB60 group; D_5__uncultured bacterium; D_6__; D_7__; D_8__; D_9__; D_10__; D_11__; D_12__; D_13__; D_14__	D_0__Bacteria; D_1__Firmicutes; D_2__Clostridia; D_3__Clostridiales; D_4__Family XIII; D_5__uncultured; D_6__uncultured bacterium; D_7__; D_8__; D_9__; D_10__; D_11__; D_12__; D_13__; D_14__	D_0__Bacteria; D_1__Bacteroidetes; D_2__Bacteroidia; D_3__Bacteroidales; D_4__Prevotellaceae; D_5__Prevotellaceae UCG-004; D_6__uncultured bacterium; D_7__; D_8__; D_9__; D_10__; D_11__; D_12__; D_13__; D_14__	D_0__Bacteria; D_1__Firmicutes; D_2__Clostridia; D_3__Clostridiales; D_4__Ruminococcaceae; D_5__Ruminococcaceae UCG-010; D_6__uncultured bacterium; D_7__; D_8__; D_9__; D_10__; D_11__; D_12__; D_13__; D_14__	D_0__Bacteria; D_1__Firmicutes; D_2__Clostridia; D_3__Clostridiales; D_4__Ruminococcaceae; D_5__Ruminococcaceae UCG-013; D_6__uncultured bacterium; D_7__; D_8__; D_9__; D_10__; D_11__; D_12__; D_13__; D_14__	D_0__Bacteria; D_1__Firmicutes; D_2__Clostridia; D_3__Clostridiales; D_4__Ruminococcaceae; D_5__Ruminococcaceae UCG-010; D_6__uncultured bacterium; D_7__; D_8__; D_9__; D_10__; D_11__; D_12__; D_13__; D_14__	D_0__Bacteria; D_1__Firmicutes; D_2__Clostridia; D_3__Clostridiales; D_4__Ruminococcaceae; D_5__Ruminococcaceae UCG-010; D_6__uncultured bacterium; D_7__; D_8__; D_9__; D_10__; D_11__; D_12__; D_13__; D_14__	Unassigned	D_0__Bacteria; D_1__Firmicutes; D_2__Clostridia; D_3__Clostridiales; D_4__Christensenellaceae; D_5__uncultured
7	S045
8	S046
9	S047
10	S048
11	S049
12	S050
13	S051
14	S052
15	S053
PCR NEG 3	S054
16	S055
17	S056
18	S057
19	S058
20	S059
21	S060
22	S061
23	S062
24	S063
25	S064
26	S065
27	S066
28	S067
29	S068
30	S069
PCR NEG 4	S070
31	S071
32	S072
33	S073
34	S074
35	S075
Ex Con	S076
1	S077
2	S078
3	S079
4	S080
PCR NEG 5	S081
5	S082
6	S083
7	S084
8	S085
9	S086
10	S087
11	S088
12	S089
13	S090
14	S091
15	S092
16	S093
17	S094
18	S095
19	S096
20	S097
21	S098
22	S099
23	S100
24	S101
25	S102
26	S103
27	S104
PCR NEG 6	S105
28	S106
29	S107
30	S108
31	S109
32	S110
33	S111
34	S112
35	S113
Ex Con	S114
[truncated: 4,996 more columns]
